# Supplementary material for: Intestinal Exposure to Ceftiofur and Cefquinome after Intramuscular Treatment and the Impact of Ceftiofur on the Pig Fecal Microbiome and Resistome
Source: Antibiotics (Basel). 2022 Mar 4;11(3):342. doi: 10.3390/antibiotics11030342 (PMC8944603; doi:10.3390/antibiotics11030342)
Supplement: Supplementary file 1 [file antibiotics-11-00342-s001.zip]

Archive with 1 entries (1 files):
- antibiotics-1608312-supplementary.pdf
